# Supplementary material for: Phylogenetic and Evolutionary Analysis Reveals the Recent Dominance of Ciprofloxacin-Resistant Shigella sonnei and Local Persistence of S. flexneri Clones in India
Source: mSphere. 2020 Oct 7;5(5):e00569-20. doi: 10.1128/mSphere.00569-20 (PMC7568650; doi:10.1128/mSphere.00569-20)
Supplement: TABLE S1 [file mSphere.00569-20-st001.xlsx]

## Sheet: S. sonnei
Sample name	Accession No.	Country	Continent	Source	Year	Cipro profile	Lineage
Sh60108	ERR024608	French Guiana	Europe	Human	2006	S	IIIb
Sh62542	ERR024609	Burkina Faso	Africa	Human	2006	S	IIIb
Sh65623	ERR024612	Morocco	Africa	Human	2006	S	IIIb
ShIB10	ERR024622	South Korea	East Asia	Human	2003	S	Central Asia III
ShIB3507	ERR025710	Pakistan	South Asia	Human	2003	S	Central Asia III
ShIB3277	ERR025717	Pakistan	South Asia	Human	2002	S	Central Asia III
Sh1460	ERR025738	France	Europe	Human	2004	S	Global III
Sh36224	ERR025759	Nigeria	Africa	Human	2003	S	IIIb
Sh32222	ERR025768	Cuba	North America	Human	2003	S	IIIb
20051272	ERR028671	Egypt	Africa	Human	2005	S	IIIb
20041367	ERR028676	UK	Europe	Human	2004	S	IIIb
20081885	ERR028678	UK	Europe	Human	2008	S	IIIb
20061309	ERR028684	Egypt	Africa	Human	2006	S	IIIb
CS20	ERR028685	Brazil	South America	Human	2002	S	IIIa
CS6	ERR028686	Brazil	South America	Human	2000	S	IIIa
CS14	ERR028687	Brazil	South America	Human	2001	S	IIIa
20052631	ERR028693	Peru	South America	Human	2005	S	IIIa
20010007	ERR028702	UK	Europe	Human	2001	S	IIIa
20062313	ERR028703	Nepal	South Asia	Human	2006	S	IIIa
CS7	ERR028704	Brazil	South America	Human	2000	S	IIIa
sh1385	ERR200456	Peru	South America	Human	2011	S	IIIa
sh1394	ERR200465	Peru	South America	Human	2011	S	IIIa
sh1395	ERR200466	Peru	South America	Human	2011	S	IIIa
sh1396	ERR200467	Peru	South America	Human	2011	S	IIIa
sh1397	ERR200468	Argentina	South America	Human	2005	S	IIIb
sh1398	ERR200469	Argentina	South America	Human	2011	S	IIIb
sh1399	ERR200470	Argentina	South America	Human	2009	S	IIIb
sh1400	ERR200471	Argentina	South America	Human	2005	S	IIIb
sh1401	ERR200472	Argentina	South America	Human	2011	S	IIIb
sh1402	ERR200473	Argentina	South America	Human	2007	S	IIIb
sh1403	ERR200474	Argentina	South America	Human	2005	S	IIIb
sh1386	ERR200457	Peru	South America	Human	2011	S	IIIa
sh1404	ERR200475	Argentina	South America	Human	2009	S	IIIb
sh1405	ERR200476	Argentina	South America	Human	2006	S	IIIb
sh1406	ERR200477	Argentina	South America	Human	2011	S	IIIb
sh1407	ERR200478	Argentina	South America	Human	2010	S	IIIb
sh1408	ERR200479	Argentina	South America	Human	2008	S	IIIb
sh1409	ERR200480	Argentina	South America	Human	2008	S	IIIb
sh1410	ERR200481	Argentina	South America	Human	2010	S	IIIb
sh1411	ERR200482	Argentina	South America	Human	2008	S	IIIb
sh1412	ERR200483	Argentina	South America	Human	2008	S	IIIb
sh1413	ERR200484	Argentina	South America	Human	2007	S	IIIb
sh1387	ERR200458	Peru	South America	Human	2011	S	IIIa
sh1414	ERR200485	Argentina	South America	Human	2008	S	IIIb
sh1415	ERR200486	Argentina	South America	Human	2005	S	IIIb
sh1416	ERR200487	Argentina	South America	Human	2006	S	IIIb
sh1417	ERR200488	Argentina	South America	Human	2009	S	IIIb
sh1418	ERR200489	Argentina	South America	Human	2011	S	IIIb
sh1419	ERR200490	Argentina	South America	Human	2005	S	IIIb
sh1420	ERR200491	Argentina	South America	Human	2009	S	IIIb
sh1421	ERR200492	Argentina	South America	Human	2008	S	IIIb
sh1422	ERR200493	Argentina	South America	Human	2010	S	IIIb
sh1423	ERR200494	Argentina	South America	Human	2004	S	IIIb
sh1388	ERR200459	Peru	South America	Human	2011	S	IIIa
sh1424	ERR200495	Argentina	South America	Human	2009	S	IIIb
sh1425	ERR200496	Argentina	South America	Human	2010	S	IIIb
sh1426	ERR200497	Argentina	South America	Human	2007	S	IIIb
sh1427	ERR200498	Argentina	South America	Human	2002	S	IIIb
sh1428	ERR200499	Argentina	South America	Human	2004	S	IIIb
sh1429	ERR200500	Argentina	South America	Human	2008	S	IIIb
sh1430	ERR200501	Argentina	South America	Human	2005	S	IIIb
sh1431	ERR200502	Argentina	South America	Human	2005	S	IIIb
sh1432	ERR200503	Argentina	South America	Human	2005	S	IIa
sh1433	ERR200504	Argentina	South America	Human	2010	S	IIIb
sh1389	ERR200460	Peru	South America	Human	2011	S	IIIa
sh1434	ERR200505	Argentina	South America	Human	2011	S	IIIa
sh1435	ERR200506	Argentina	South America	Human	2004	S	IIb
sh1436	ERR200507	Argentina	South America	Human	2006	S	IIb
sh1439	ERR200510	Argentina	South America	Human	2009	S	IIb
sh1441	ERR200512	Argentina	South America	Human	2005	S	IIb
sh1442	ERR200513	Argentina	South America	Human	2004	S	IIb
sh1443	ERR200514	Argentina	South America	Human	2007	S	IIb
sh1390	ERR200461	Peru	South America	Human	2011	S	IIIa
sh1444	ERR200515	Argentina	South America	Human	2008	S	IIIb
sh1447	ERR200518	Costa Rica	North America	Human	2002	S	IIa
sh1449	ERR200520	Costa Rica	North America	Human	2002	S	IIb
sh1450	ERR200521	Costa Rica	North America	Human	2002	S	IIa
sh1451	ERR200522	Costa Rica	North America	Human	2002	S	IIa
sh1453	ERR200524	Costa Rica	North America	Human	2003	S	V
sh1391	ERR200462	Peru	South America	Human	2011	S	IIIa
sh1456	ERR200527	Costa Rica	North America	Human	2003	S	IIa
sh1457	ERR200528	Costa Rica	North America	Human	2003	S	IIb
sh1458	ERR200529	Costa Rica	North America	Human	2004	S	IIa
sh1459	ERR200530	Costa Rica	North America	Human	2004	S	IIa
sh1392	ERR200463	Peru	South America	Human	2011	S	IIIa
sh1464	ERR200535	Costa Rica	North America	Human	2004	S	IIa
sh1466	ERR200537	Costa Rica	North America	Human	2005	S	IIa
sh1467	ERR200538	Costa Rica	North America	Human	2005	S	IIa
sh1468	ERR200539	Costa Rica	North America	Human	2005	S	IIa
sh1471	ERR200542	Costa Rica	North America	Human	2006	S	IIb
sh1473	ERR200544	Costa Rica	North America	Human	2006	S	V
sh1393	ERR200464	Peru	South America	Human	2011	S	IIIa
sh1474	ERR200545	Costa Rica	North America	Human	2007	S	IIa
sh1475	ERR200546	Costa Rica	North America	Human	2007	S	IIa
sh1477	ERR200548	Costa Rica	North America	Human	2007	S	IIa
sh1479	ERR200550	Costa Rica	North America	Human	2007	S	V
sh1347	ERR212327	Peru	South America	Human	2012	S	IIIa
sh1349	ERR212329	Peru	South America	Human	1999	S	IIIa
sh1351	ERR212331	Peru	South America	Human	1999	S	IIIa
sh1352	ERR212332	Peru	South America	Human	1999	S	IIIa
sh1353	ERR212333	Peru	South America	Human	1999	S	IIIa
sh1354	ERR212334	Peru	South America	Human	1999	S	IIIa
sh1355	ERR212335	Peru	South America	Human	1999	S	IIIa
sh1356	ERR212336	Peru	South America	Human	1999	S	IIIa
sh1357	ERR212337	Peru	South America	Human	1999	S	IIIa
sh1358	ERR212338	Peru	South America	Human	1999	S	V
sh1360	ERR212340	Peru	South America	Human	1999	S	IIIa
sh1361	ERR212341	Peru	South America	Human	1999	S	IIIa
sh1362	ERR212342	Peru	South America	Human	2000	S	IIIa
sh1364	ERR212344	Peru	South America	Human	1999	S	IIIa
sh1365	ERR212345	Peru	South America	Human	1999	S	IIIa
sh1366	ERR212346	Peru	South America	Human	2005	S	IIIa
sh1367	ERR212347	Peru	South America	Human	2005	S	IIIa
sh1368	ERR212348	Peru	South America	Human	2005	S	IIIa
sh1369	ERR212349	Peru	South America	Human	2006	S	IIIa
sh1370	ERR212350	Peru	South America	Human	2006	S	IIIa
sh1371	ERR212351	Peru	South America	Human	2006	S	IIIa
sh1372	ERR212352	Peru	South America	Human	2006	S	IIIa
sh1373	ERR212353	Peru	South America	Human	2006	S	IIIa
sh1375	ERR212355	Peru	South America	Human	2008	S	IIIa
sh1376	ERR212356	Peru	South America	Human	2009	S	IIIa
sh1377	ERR212357	Peru	South America	Human	2009	S	IIIa
sh1378	ERR212358	Peru	South America	Human	2009	S	IIIa
sh1379	ERR212359	Peru	South America	Human	2010	S	IIIa
sh1380	ERR212360	Peru	South America	Human	2010	S	IIIa
sh1381	ERR212361	Peru	South America	Human	2010	S	IIIa
sh1382	ERR212362	Peru	South America	Human	2010	S	IIIa
2090STDY5461724	ERR316220	Paraguay	South America	Human	2011	S	IIIb
2090STDY5461726	ERR316222	Paraguay	South America	Human	2012	S	IIIb
2090STDY5461729	ERR316225	Paraguay	South America	Human	2012	S	IIIa
2090STDY5461731	ERR316227	Paraguay	South America	Human	2010	S	IIIb
2090STDY5461734	ERR316229	Paraguay	South America	Human	2008	S	IIIb
2090STDY5461735	ERR316230	Paraguay	South America	Human	2008	S	IIIb
2090STDY5461736	ERR316231	Paraguay	South America	Human	2008	S	IIIb
2090STDY5461737	ERR316232	Paraguay	South America	Human	2008	S	IIIb
2090STDY5461743	ERR316238	Paraguay	South America	Human	2008	S	IIIb
2090STDY5461746	ERR316241	Paraguay	South America	Human	2012	S	IIIa
2090STDY5461748	ERR316243	Paraguay	South America	Human	2011	S	IIIb
2090STDY5461749	ERR316244	Paraguay	South America	Human	2012	S	IIIb
2090STDY5461750	ERR316245	Paraguay	South America	Human	2012	S	IIIb
2090STDY5461751	ERR316246	Paraguay	South America	Human	2012	S	IIIb
2090STDY5461752	ERR316247	Colombia	South America	Human	2016	S	V
2090STDY5461753	ERR316248	Colombia	South America	Human	2016	S	V
2090STDY5461754	ERR316249	Colombia	South America	Human	2008	S	V
2090STDY5461756	ERR316251	Colombia	South America	Human	2008	S	V
2090STDY5461758	ERR316253	Colombia	South America	Human	2008	S	IIIa
2090STDY5461762	ERR316257	Colombia	South America	Human	2009	S	IIb
2090STDY5461779	ERR316274	Colombia	South America	Human	2010	S	IIIa
2090STDY5461780	ERR316275	Colombia	South America	Human	2016	S	IIIa
2090STDY5461783	ERR316278	Colombia	South America	Human	2009	S	IIIa
2090STDY5461784	ERR316279	Colombia	South America	Human	2010	S	IIIa
2090STDY5461785	ERR316280	Colombia	South America	Human	2008	S	IIIa
2090STDY5461791	ERR316286	Colombia	South America	Human	2016	S	V
2090STDY5461792	ERR316287	Colombia	South America	Human	2010	S	IIb
2090STDY5461796	ERR316291	Colombia	South America	Human	2016	S	V
2090STDY5461797	ERR316292	Colombia	South America	Human	2016	S	V
2090STDY5461801	ERR316296	Colombia	South America	Human	2011	S	IIb
2090STDY5461810	ERR316297	Costa Rica	North America	Human	2008	S	IIa
2090STDY5461722	ERR316218	Paraguay	South America	Human	2011	S	IIIa
2090STDY5461812	ERR316299	Costa Rica	North America	Human	2008	S	V
2090STDY5461813	ERR316300	Costa Rica	North America	Human	2008	S	IIa
2090STDY5461816	ERR316303	Costa Rica	North America	Human	2008	S	IIa
2090STDY5461817	ERR316304	Costa Rica	North America	Human	2008	S	IIa
2090STDY5461818	ERR316305	Costa Rica	North America	Human	2009	S	IIIb
2090STDY5461834	ERR316321	Uruguay	South America	Human	2003	S	IIa
2090STDY5461835	ERR316322	Uruguay	South America	Human	2003	S	IIIa
2090STDY5461820	ERR316307	Costa Rica	North America	Human	2009	S	IIa
2090STDY5461839	ERR316326	Uruguay	South America	Human	2005	S	IIa
2090STDY5461840	ERR316327	Uruguay	South America	Human	2005	S	IIa
2090STDY5461842	ERR316329	Uruguay	South America	Human	2007	S	IIa
2090STDY5461843	ERR316330	Uruguay	South America	Human	2007	S	IIa
2090STDY5461821	ERR316308	Costa Rica	North America	Human	2009	S	IIIb
2090STDY5461849	ERR316336	Uruguay	South America	Human	2010	S	IIa
2090STDY5461850	ERR316337	Uruguay	South America	Human	2010	S	IIa
2090STDY5461851	ERR316338	Uruguay	South America	Human	2010	S	IIa
2090STDY5461853	ERR316340	Uruguay	South America	Human	2010	S	IIa
2090STDY5461854	ERR316341	Uruguay	South America	Human	2011	S	IIa
2090STDY5461855	ERR316342	Uruguay	South America	Human	2011	S	IIa
2090STDY5461856	ERR316343	Chile	South America	Human	2010	S	IIIa
2090STDY5461857	ERR316344	Chile	South America	Human	2010	S	IIIa
2090STDY5461822	ERR316309	Costa Rica	North America	Human	2009	S	IIa
2090STDY5461858	ERR316345	Chile	South America	Human	2010	S	IIIa
2090STDY5461859	ERR316346	Chile	South America	Human	2010	S	IIIa
2090STDY5461860	ERR316347	Chile	South America	Human	2010	S	IIIa
2090STDY5461861	ERR316348	Chile	South America	Human	2010	S	IIIb
2090STDY5461862	ERR316349	Chile	South America	Human	2010	S	IIIa
2090STDY5461863	ERR316350	Chile	South America	Human	2010	S	IIIa
2090STDY5461864	ERR316351	Chile	South America	Human	2010	S	IIIa
2090STDY5461865	ERR316352	Chile	South America	Human	2010	S	IIIb
2090STDY5461866	ERR316353	Chile	South America	Human	2010	S	IIIa
2090STDY5461867	ERR316354	Chile	South America	Human	2010	S	IIIa
2090STDY5461823	ERR316310	Costa Rica	North America	Human	2010	S	IIIb
2090STDY5461868	ERR316355	Chile	South America	Human	2010	S	IIIa
2090STDY5461869	ERR316356	Chile	South America	Human	2010	S	IIIa
2090STDY5461870	ERR316357	Chile	South America	Human	2010	S	IIIa
2090STDY5461871	ERR316358	Chile	South America	Human	2010	S	IIIb
2090STDY5461872	ERR316359	Chile	South America	Human	2010	S	IIIb
2090STDY5461873	ERR316360	Chile	South America	Human	2010	S	IIIa
2090STDY5461875	ERR316362	Chile	South America	Human	2011	S	IIIb
2090STDY5461876	ERR316363	Chile	South America	Human	2011	S	IIIa
2090STDY5461877	ERR316364	Chile	South America	Human	2011	S	IIIb
2090STDY5461878	ERR316365	Chile	South America	Human	2011	S	IIIa
2090STDY5461879	ERR316366	Chile	South America	Human	2011	S	IIIa
2090STDY5461880	ERR316367	Chile	South America	Human	2011	S	IIIa
2090STDY5461881	ERR316368	Chile	South America	Human	2011	S	IIIb
2090STDY5461883	ERR316370	Chile	South America	Human	2011	S	IIIa
2090STDY5488114	ERR316371	Guatemala	North America	Human	2011	S	IIIb
2090STDY5488115	ERR316372	Guatemala	North America	Human	2012	S	IIIb
2090STDY5488116	ERR316373	Guatemala	North America	Human	2012	S	IIIb
2090STDY5488117	ERR316374	Guatemala	North America	Human	2012	S	IIIb
2090STDY5461825	ERR316312	Costa Rica	North America	Human	2010	S	IIa
2090STDY5488118	ERR316375	Guatemala	North America	Human	2012	S	IIIb
2090STDY5488119	ERR316376	Guatemala	North America	Human	2012	S	IIIb
2090STDY5488120	ERR316377	Guatemala	North America	Human	2012	S	IIIb
2090STDY5488121	ERR316378	Guatemala	North America	Human	2012	S	IIIb
2090STDY5488122	ERR316379	Guatemala	North America	Human	2012	S	IIIb
2090STDY5488123	ERR316380	Guatemala	North America	Human	2012	S	IIIb
2090STDY5488124	ERR316381	Guatemala	North America	Human	2012	S	IIa
2090STDY5488125	ERR316382	Guatemala	North America	Human	2012	S	IIIb
2090STDY5488126	ERR316383	Guatemala	North America	Human	2012	S	IIIb
2090STDY5461826	ERR316313	Uruguay	South America	Human	2000	S	IIb
2090STDY5488128	ERR316385	Guatemala	North America	Human	2012	S	IIa
2090STDY5488129	ERR316386	Guatemala	North America	Human	2012	S	IIIb
2090STDY5488130	ERR316387	Guatemala	North America	Human	2012	S	IIIb
2090STDY5488131	ERR316388	Guatemala	North America	Human	2012	S	IIIb
2090STDY5488132	ERR316389	Guatemala	North America	Human	2012	S	IIIb
2090STDY5488133	ERR316390	Guatemala	North America	Human	2012	S	IIIb
2090STDY5488134	ERR316391	Guatemala	North America	Human	2012	S	IIIb
2090STDY5488135	ERR316392	Guatemala	North America	Human	2012	S	IIIb
2090STDY5488137	ERR316394	Guatemala	North America	Human	2012	S	IIIb
2090STDY5461827	ERR316314	Uruguay	South America	Human	2001	S	IIb
2090STDY5488138	ERR316395	Guatemala	North America	Human	2016	S	IIIb
2090STDY5488139	ERR316396	Guatemala	North America	Human	2011	S	IIIb
2090STDY5488141	ERR316398	Guatemala	North America	Human	2011	S	IIIb
2090STDY5488142	ERR316399	Guatemala	North America	Human	2011	S	IIIb
2090STDY5488143	ERR316400	Guatemala	North America	Human	2011	S	IIIb
2090STDY5488144	ERR316401	Guatemala	North America	Human	2016	S	IIIb
01_0075	SRR3474162	Vietnam	South East Asia	Human	2014	R	Central Asia III
02_1078	SRR3474163	Vietnam	South East Asia	Human	2014	R	Central Asia III
02_1090	SRR3474165	Vietnam	South East Asia	Human	2014	R	Central Asia III
02_1120	SRR3474166	Vietnam	South East Asia	Human	2014	R	Central Asia III
02_1157	SRR3474167	Vietnam	South East Asia	Human	2014	R	Central Asia III
02_1181	SRR3474168	Vietnam	South East Asia	Human	2014	R	Central Asia III
02_1272	SRR3474169	Vietnam	South East Asia	Human	2015	R	Central Asia III
02_1377	SRR3474170	Vietnam	South East Asia	Human	2015	R	Central Asia III
02_1427	SRR3474171	Vietnam	South East Asia	Human	2015	R	Central Asia III
03_0050	SRR3474172	Vietnam	South East Asia	Human	2014	R	Central Asia III
03_0217	SRR3474164	Vietnam	South East Asia	Human	2015	R	Central Asia III
Bhutan-Shi-021	ERR586833	Bhutan	South Asia	Human	2011	R	Central Asia III
Bhutan-Shi-028	ERR586837	Bhutan	South Asia	Human	2011	R	Central Asia III
Bhutan-Shi-033	ERR586838	Bhutan	South Asia	Human	2011	R	Central Asia III
Bhutan-Shi-041	ERR591166	Bhutan	South Asia	Human	2011	R	Central Asia III
Bhutan-Shi-025	ERR591154	Bhutan	South Asia	Human	2011	R	Central Asia III
Bhutan-Shi-052	ERR591176	Bhutan	South Asia	Human	2012	R	Central Asia III
Bhutan-Shi-055	ERR591179	Bhutan	South Asia	Human	2012	R	Central Asia III
Bhutan-Shi-061	ERR591185	Bhutan	South Asia	Human	2012	R	Central Asia III
Bhutan-Shi-064	ERR591188	Bhutan	South Asia	Human	2012	R	Central Asia III
Bhutan-Shi-027	ERR591156	Bhutan	South Asia	Human	2011	R	Central Asia III
Bhutan-Shi-090	ERR591211	Bhutan	South Asia	Human	2013	R	Central Asia III
Bhutan-Shi-098	ERR591218	Bhutan	South Asia	Human	2013	R	Central Asia III
THFSH-414	ERR591405	Thailand	South East Asia	Human	1994	S	Central Asia III
THFSH-290	ERR592006	Thailand	South East Asia	Human	1994	S	Central Asia III
THFSH-295	ERR592007	Thailand	South East Asia	Human	1994	S	Central Asia III
THFSH-319	ERR592013	Thailand	South East Asia	Human	1994	S	Central Asia III
THFSH-396	ERR592030	Thailand	South East Asia	Human	1994	S	Central Asia III
THFSH-776	ERR592189	Thailand	South East Asia	Human	2001	S	Central Asia III
THFSH-939	ERR592269	Thailand	South East Asia	Human	2012	S	Central Asia III
THFSH-940	ERR592270	Thailand	South East Asia	Human	2012	R	Central Asia III
CAM-5770	ERR592449	Cambodia	South East Asia	Human	2013	R	Central Asia III
SH06_021	ERR708271	Morocco	Africa	Human	Unknown	S	Central Asia III
SH09_025	ERR708272	Ireland	Europe	Human	Unknown	S	Central Asia III
MH100012	ERR708273	Ireland	Europe	Human	Unknown	R	Central Asia III
MH100016	ERR708274	India	South Asia	Human	2010	S	Central Asia III
MH100025	ERR708275	Ireland	Europe	Human	Unknown	R	Central Asia III
MH100026	ERR708276	India	South Asia	Human	2010	R	Central Asia III
MH100027	ERR708277	Ireland	Europe	Human	Unknown	R	Central Asia III
MH110002	ERR708278	Ireland	Europe	Human	Unknown	R	Central Asia III
MH110015	ERR708279	India	South Asia	Human	2011	S	Central Asia III
MH110016	ERR708280	India	South Asia	Human	2011	R	Central Asia III
MH120005	ERR708281	India	South Asia	Human	2012	R	Central Asia III
MH120034	ERR708282	Ireland	Europe	Human	Unknown	R	Central Asia III
MH120037	ERR708283	India	South Asia	Human	2012	R	Central Asia III
MH130024	ERR708284	India	South Asia	Human	2013	R	Central Asia III
MH130037	ERR708285	India	South Asia	Human	2013	R	Central Asia III
MH130047	ERR708286	India	South Asia	Human	2013	R	Central Asia III
MH130061	ERR708287	Germany	Europe	Human	Unknown	R	Central Asia III
MH130062	ERR708288	Ireland	Europe	Human	Unknown	R	Central Asia III
MH130065	ERR708289	Ireland	Europe	Human	Unknown	R	Central Asia III
MH130067	ERR708290	Ireland	Europe	Human	Unknown	R	Central Asia III
Sh65179	ERR024610	Senegal	Africa	Human	2006	S	Central Asia III
Sh65387	ERR024611	Morocco	Africa	Human	2006	S	Central Asia III
ShIB3488	ERR025709	Pakistan	South Asia	Human	2003	S	Central Asia III
ShIB3580	ERR025711	Pakistan	South Asia	Human	2003	S	Central Asia III
ShIB3599	ERR025721	Pakistan	South Asia	Human	2003	S	Central Asia III
20060018	ERR028677	Egypt	Africa	Human	2006	S	Central Asia III
20040880	ERR028679	Sri Lanka	South Asia	Human	2004	S	Central Asia III
CS8	ERR028705	Brazil	South America	Human	2000	S	Central Asia III
Sh sonnei_1339	SRR3473843	Thailand	South East Asia	Human	2013	R	Central Asia III
Sh sonnei_1345	SRR3473844	India	South Asia	Human	2013	R	Central Asia III
Sh sonnei_1374	SRR3473857	India	South Asia	Human	2013	R	Central Asia III
Sh sonnei_1435	SRR3473846	India	South Asia	Human	2013	R	Central Asia III
Sh sonnei_1446	SRR3473847	India	South Asia	Human	2013	R	Central Asia III
Sh sonnei_1451	SRR3473848	India	South Asia	Human	2013	S	Central Asia III
Sh sonnei_1516	SRR3473849	India	South Asia	Human	2014	R	Central Asia III
Sh sonnei_1577	SRR3473850	Cambodia	South East Asia	Human	2014	R	Central Asia III
Sh sonnei_1582	SRR3473851	India	South Asia	Human	2014	R	Central Asia III
Sh sonnei_1656	SRR3473852	India	South Asia	Human	2014	R	Central Asia III
Sh sonnei_1711	SRR3473853	India	South Asia	Human	2014	R	Central Asia III
Sh sonnei_1712	SRR3473854	SEA	South East Asia	Human	2014	R	Central Asia III
AM22855	SRR1605255	USA	North America	Human	Unknown	S	Central Asia III
PNUSAE000454	SRR1964568	USA	North America	Human	Unknown	R	Central Asia III
PNUSAE000582	SRR2056376	USA	North America	Human	2015	R	Central Asia III
2015C-3800	SRR2081184	USA	North America	Human	2014	R	Central Asia III
2015C-3805	SRR2081185	USA	North America	Human	2014	R	Central Asia III
2015C-3811	SRR2081186	USA	North America	Human	2014	R	Central Asia III
2015C-3829	SRR2081187	USA	North America	Human	2014	R	Central Asia III
2015C-3830	SRR2081188	USA	North America	Human	2014	R	Central Asia III
2015C-3832	SRR2081189	USA	North America	Human	2014	R	Central Asia III
2015C-3831	SRR2081190	USA	North America	Human	2014	S	Central Asia III
2015C-3801	SRR2087715	USA	North America	Human	2015	S	Central Asia III
2015C-3806	SRR2087717	USA	North America	Human	2015	S	Central Asia III
2015C-3794	SRR2097498	USA	North America	Human	2011	R	Central Asia III
2015C-3795	SRR2097499	USA	North America	Human	2014	R	Central Asia III
FC288	NGWI00000000	Vellore, India	South Asia	Human	2016	R	Central Asia III
FC1373	NGWH00000000	Vellore, India	South Asia	Human	2016	R	Central Asia III
FC1772	NGWB00000000	Vellore, India	South Asia	Human	2014	R	Central Asia III
FC3278	NMYB00000000	Vellore, India	South Asia	Human	2015	R	Central Asia III
FC653	NMXY00000000	Vellore, India	South Asia	Human	2017	R	Central Asia III
FC3209	NMXU00000000	Vellore, India	South Asia	Human	2016	R	Central Asia III
FC1747	NMXS00000000	Vellore, India	South Asia	Human	2016	R	Central Asia III
FC15	NMXR00000000	Vellore, India	South Asia	Human	2017	R	Central Asia III
FC1706	PDYB00000000	Vellore, India	South Asia	Human	2017	R	Central Asia III
FC1628	PDYA00000000	Vellore, India	South Asia	Human	2017	R	Central Asia III
FC1667	PDXZ00000000	Vellore, India	South Asia	Human	2017	R	Central Asia III
FC1653	PDXX00000000	Vellore, India	South Asia	Human	2017	R	Central Asia III
FC1677	PDXW00000000	Vellore, India	South Asia	Human	2013	R	Central Asia III
sh1383	ERR212363	Peru	South America	Human	2010	S	IIIa
2090STDY5461769	ERR316264	Colombia	South America	Human	2016	S	IIIa
2090STDY5461770	ERR316265	Colombia	South America	Human	2016	S	IIIa
2090STDY5461786	ERR316281	Colombia	South America	Human	2011	S	IIIa
2090STDY5461775	ERR316270	Colombia	South America	Human	2016	S	IIIa
2090STDY5461767	ERR316262	Colombia	South America	Human	2011	S	IIIa
2090STDY5461772	ERR316267	Colombia	South America	Human	2016	S	IIIa
2090STDY5461776	ERR316271	Colombia	South America	Human	2016	S	IIIa
2090STDY5461781	ERR316276	Colombia	South America	Human	2016	S	IIIa
2090STDY5461774	ERR316269	Colombia	South America	Human	2011	R	IIIa
2090STDY5461773	ERR316268	Colombia	South America	Human	2011	R	IIIa
sh1350	ERR212330	Peru	South America	Human	1999	S	IIIa
sh1348	ERR212328	Peru	South America	Human	1999	S	IIIa
sh1363	ERR212343	Peru	South America	Human	1999	S	IIIa
2090STDY5461730	ERR316226	Paraguay	South America	Human	2011	S	IIIa
2090STDY5461744	ERR316239	Paraguay	South America	Human	2012	S	IIIa
2090STDY5461745	ERR316240	Paraguay	South America	Human	2012	S	IIIa
H112220292	ERR127054	UK	Europe	Human	2011	S	OJC lineage
H112540447	ERR127052	UK	Europe	Human	2011	S	OJC lineage
H112620255	ERR127051	UK	Europe	Human	2011	S	OJC lineage
H112540448	ERR127050	UK	Europe	Human	2011	S	OJC lineage
H112700291	ERR127057	UK	Europe	Human	2011	S	OJC lineage
H112700290	ERR127056	UK	Europe	Human	2011	S	OJC lineage
H112700289	ERR127055	UK	Europe	Human	2011	S	OJC lineage
H113240269	ERR127062	UK	Europe	Human	2011	S	OJC lineage
H113020318	ERR127061	UK	Europe	Human	2011	S	OJC lineage
H113020319	ERR127060	UK	Europe	Human	2011	S	OJC lineage
H113080359	ERR127059	UK	Europe	Human	2011	S	OJC lineage
H112920487	ERR127058	UK	Europe	Human	2011	S	OJC lineage
H112540446	ERR127053	UK	Europe	Human	2011	S	OJC lineage
H112620256	ERR127049	UK	Europe	Human	2011	S	OJC lineage
Sh sonnei_1348	SRR3473855	Cambodia	South East Asia	Human	2013	R	Central Asia III
Sh sonnei_1387	SRR3473859	Cambodia	South East Asia	Human	2013	R	Central Asia III
Sh sonnei_1405	SRR3473860	India	South Asia	Human	2013	R	Central Asia III
Sh sonnei_1414	SRR3473862	India	South Asia	Human	2013	R	Central Asia III
Sh sonnei_1411	SRR3473861	India	South Asia	Human	2013	R	Central Asia III
Sh sonnei_1428	SRR3473845	India	South Asia	Human	2013	R	Central Asia III
Sh sonnei_1385	SRR3473858	India	South Asia	Human	2013	R	Central Asia III
Sh sonnei_1371	SRR3473856	India	South Asia	Human	2013	R	Central Asia III
FC1582	ERR3133891	Vellore, India	South Asia	Human	1990	S	Central Asia III
FC1769	ERR3133904	Vellore, India	South Asia	Human	1993	S	Central Asia III
FC1723	ERR3133906	Vellore, India	South Asia	Human	1994	S	Central Asia III
FC1571	ERR3133918	Vellore, India	South Asia	Human	1995	S	Central Asia III
FC673	ERR3133920	Vellore, India	South Asia	Human	1996	S	Central Asia III
FC78	ERR3133922	Vellore, India	South Asia	Human	1997	S	Central Asia III
FC206	ERR3133928	Vellore, India	South Asia	Human	1998	S	Central Asia III
FC1501	ERR3133929	Vellore, India	South Asia	Human	1998	S	Central Asia III
FC1704	ERR3133937	Vellore, India	South Asia	Human	2010	R	Central Asia III
FC1491	ERR3133938	Vellore, India	South Asia	Human	2010	R	Central Asia III
FC1452	ERR3133939	Vellore, India	South Asia	Human	2010	R	Central Asia III
FC1741	ERR3133940	Vellore, India	South Asia	Human	2010	R	Central Asia III
FC1008	ERR3133941	Vellore, India	South Asia	Human	2010	R	Central Asia III
FC1058	ERR3133943	Vellore, India	South Asia	Human	2010	S	Central Asia III
FC1859	ERR3133960	Vellore, India	South Asia	Human	2013	R	Central Asia III
FC1540	ERR3133961	Vellore, India	South Asia	Human	2013	R	Central Asia III
FC1793	ERR3133962	Vellore, India	South Asia	Human	2014	R	Central Asia III
FC1794	ERR3133963	Vellore, India	South Asia	Human	2014	R	Central Asia III
FC2144	ERR3133964	Vellore, India	South Asia	Human	2014	R	Central Asia III
FC1582	ERR3133965	Vellore, India	South Asia	Human	2014	R	Central Asia III
FC1623	ERR3133966	Vellore, India	South Asia	Human	2014	R	Central Asia III
FC1604	ERR3133967	Vellore, India	South Asia	Human	2014	R	Central Asia III
FC1699	ERR3133968	Vellore, India	South Asia	Human	2014	R	Central Asia III
FC1975	ERR3133970	Vellore, India	South Asia	Human	2014	R	Central Asia III
FC1973	ERR3133971	Vellore, India	South Asia	Human	2014	R	Central Asia III
FC1960	ERR3133972	Vellore, India	South Asia	Human	2014	R	Central Asia III
FC1845	ERR3133973	Vellore, India	South Asia	Human	2014	R	Central Asia III
FC2265	ERR3133974	Vellore, India	South Asia	Human	2014	R	Central Asia III
FC1880	ERR3133975	Vellore, India	South Asia	Human	2014	R	Central Asia III
FC1534	ERR3133976	Vellore, India	South Asia	Human	2014	R	Central Asia III
FC3209	ERR3133978	Vellore, India	South Asia	Human	2014	R	Central Asia III
FC1470	ERR3133979	Vellore, India	South Asia	Human	2014	R	Central Asia III
FC2127	ERR3133980	Vellore, India	South Asia	Human	2014	R	Central Asia III
FC1454	ERR3133995	Vellore, India	South Asia	Human	2015	R	Central Asia III
FC1759	ERR3133996	Vellore, India	South Asia	Human	2015	R	Central Asia III
FC3288	ERR3133997	Vellore, India	South Asia	Human	2015	R	Central Asia III
FC1772	ERR3133998	Vellore, India	South Asia	Human	2015	R	Central Asia III
FC1265	ERR3133999	Vellore, India	South Asia	Human	2015	R	Central Asia III
FC1706	ERR3134001	Vellore, India	South Asia	Human	2016	R	Central Asia III
FC3314	ERR3134002	Vellore, India	South Asia	Human	2016	R	Central Asia III
FC3152	ERR3134003	Vellore, India	South Asia	Human	2016	R	Central Asia III
FC3008	ERR3134004	Vellore, India	South Asia	Human	2016	R	Central Asia III
FC3306	ERR3134005	Vellore, India	South Asia	Human	2016	R	Central Asia III
FC3288	ERR3134008	Vellore, India	South Asia	Human	2016	R	Central Asia III
FC2973	ERR3134009	Vellore, India	South Asia	Human	2016	R	Central Asia III
FC766	ERR3134021	Vellore, India	South Asia	Human	2017	R	Central Asia III
FC1231	ERR3134022	Vellore, India	South Asia	Human	2017	R	Central Asia III
FC1084	ERR3134023	Vellore, India	South Asia	Human	2017	R	Central Asia III
FC2042	ERR3134029	Vellore, India	South Asia	Human	2001	S	Central Asia III
FC2064	ERR3134030	Vellore, India	South Asia	Human	2001	S	Central Asia III
FC2067	ERR3134031	Vellore, India	South Asia	Human	2001	S	Central Asia III
FC920	ERR3134033	Vellore, India	South Asia	Human	2004	S	Central Asia III
FC956	ERR3134034	Vellore, India	South Asia	Human	2004	S	Central Asia III
FC1453	ERR3134035	Vellore, India	South Asia	Human	2004	S	Central Asia III
FC398	ERR3134039	Vellore, India	South Asia	Human	2005	S	Central Asia III
FC1182	ERR3134040	Vellore, India	South Asia	Human	2006	S	Central Asia III
FC1078	ERR3134043	Vellore, India	South Asia	Human	2006	S	Central Asia III
FC124	ERR3134044	Vellore, India	South Asia	Human	2006	S	Central Asia III
FC1316	ERR3134045	Vellore, India	South Asia	Human	2006	S	Central Asia III
FC1219	ERR3134047	Vellore, India	South Asia	Human	2008	S	Central Asia III
FC1322	ERR3134048	Vellore, India	South Asia	Human	2008	R	Central Asia III
FC1341	ERR3134049	Vellore, India	South Asia	Human	2008	S	Central Asia III
FC1353	ERR3134050	Vellore, India	South Asia	Human	2008	S	Central Asia III
FC1228	ERR3134052	Vellore, India	South Asia	Human	2008	S	Central Asia III
FC2105	ERR3134054	Vellore, India	South Asia	Human	2009	S	Central Asia III
FC1984	ERR3134055	Vellore, India	South Asia	Human	2009	R	Central Asia III
FC2222	ERR3134056	Vellore, India	South Asia	Human	2009	S	Central Asia III
FC1974	ERR3134058	Vellore, India	South Asia	Human	2009	R	Central Asia III
FC1172	ERR3134060	Vellore, India	South Asia	Human	2006	S	Central Asia III

## Sheet: S. flexneri
Sample name	Accession No.	Country	Source	Year	Lineage
FC1180	MDJJ00000000	Vellore, India	Human	2011	PG3
FC1139	MECX00000000	Vellore, India	Human	2011	PG1
FC1172	MDJI00000000	Vellore, India	Human	2011	PG3
FC1417	NGWG00000000	Vellore, India	Human	2016	PG6
FC906	NGWD00000000	Vellore, India	Human	2015	PG3
FC1182	NGWC00000000	Vellore, India	Human	2015	PG1
FC1659	NGWA00000000	Vellore, India	Human	2015	PG3
FC470	NGVZ00000000	Vellore, India	Human	2015	PG7
FC1247	NGVY00000000	Vellore, India	Human	2015	PG3
FC1607	NGVX00000000	Vellore, India	Human	2015	PG3
FC1481	NGVW00000000	Vellore, India	Human	2015	PG3
FC3433	NMXZ00000000	Vellore, India	Human	2015	PG3
FC1170	NMXX00000000	Vellore, India	Human	2015	PG3
FC1824	NMXW00000000	Vellore, India	Human	2014	PG3
FC601	NMXV00000000	Vellore, India	Human	2017	PG1
FC401	NMXQ00000000	Vellore, India	Human	2017	PG1
FC420	NMXP00000000	Vellore, India	Human	2017	PG3
FC248	NMXO00000000	Vellore, India	Human	2017	PG3
FC1405	PDXV00000000	Vellore, India	Human	2011	PG3
FC2101	PDXU00000000	Vellore, India	Human	2016	PG3
FC2414	PDXT00000000	Vellore, India	Human	2016	PG3
FC1954	PDXS00000000	Vellore, India	Human	2016	PG3
FC393	ERR3133892	Vellore, India	Human	1990	PG3
FC13	ERR3133893	Vellore, India	Human	1990	PG3
FC1728	ERR3133895	Vellore, India	Human	1992	PG3
FC1876	ERR3133896	Vellore, India	Human	1992	PG3
FC315	ERR3133897	Vellore, India	Human	1992	PG1
FC1905	ERR3133899	Vellore, India	Human	1992	PG2
FC1793	ERR3133900	Vellore, India	Human	1992	PG2
FC1763	ERR3134000	Vellore, India	Human	2015	PG1
FC2899	ERR3134006	Vellore, India	Human	2016	PG3
FC3085	ERR3134007	Vellore, India	Human	2016	PG1
FC533	ERR3134010	Vellore, India	Human	2016	PG3
FC3124	ERR3134011	Vellore, India	Human	2016	PG3
FC1912	ERR3134012	Vellore, India	Human	2016	PG3
FC1550	ERR3134013	Vellore, India	Human	2016	PG1
FC563	ERR3134014	Vellore, India	Human	2016	PG3
FC3056_16	ERR3134015	Vellore, India	Human	2016	PG3
FC1966	ERR3134016	Vellore, India	Human	2016	PG3
FC3257	ERR3134017	Vellore, India	Human	2016	PG3
FC3090	ERR3134018	Vellore, India	Human	2016	PG1
FC566	ERR3134019	Vellore, India	Human	2017	PG3
FC929	ERR3134020	Vellore, India	Human	2017	PG3
FC1885	ERR3134024	Vellore, India	Human	2000	PG2
FC2013	ERR3134025	Vellore, India	Human	2000	PG2
FC1996	ERR3134026	Vellore, India	Human	2000	PG2
FC1800	ERR3134027	Vellore, India	Human	2000	PG2
FC1783	ERR3134028	Vellore, India	Human	2000	PG2
FC425	ERR3134032	Vellore, India	Human	2003	PG1
FC1673	ERR3134036	Vellore, India	Human	2005	PG3
FC1282	ERR3134038	Vellore, India	Human	2005	PG3
FC26	ERR3134041	Vellore, India	Human	2006	PG3
FC1997	ERR3134042	Vellore, India	Human	2006	PG3
FC1788	ERR3134046	Vellore, India	Human	2008	PG1
FC1310	ERR3134051	Vellore, India	Human	2008	PG3
FC2145	ERR3134053	Vellore, India	Human	2008	PG3
FC2003	ERR3134057	Vellore, India	Human	2009	PG3
FC2188	ERR3134059	Vellore, India	Human	2009	PG1
FC1604	ERR3134061	Vellore, India	Human	2005	PG3
ERS033342	ERS033342	Pakistan	Human	2002	PG1
ERS033343	ERS033343	Pakistan	Human	2002	PG1
ERS157629	ERS157629	Bangladesh	Human	2009	PG1
ERS157813	ERS157813	Bangladesh	Human	2003	PG1
ERS157787	ERS157787	Bangladesh	Human	1999	PG1
ERS157826	ERS157826	Bangladesh	Human	2000	PG1
ERS157767	ERS157767	Bangladesh	Human	2001	PG1
ERS157816	ERS157816	Bangladesh	Human	2009	PG1
ERS157818	ERS157818	Bangladesh	Human	2003	PG1
ERS157819	ERS157819	Bangladesh	Human	2003	PG1
ERS157820	ERS157820	Bangladesh	Human	2003	PG1
ERS157824	ERS157824	Bangladesh	Human	1999	PG1
ERS157825	ERS157825	Bangladesh	Human	2000	PG1
ERS157823	ERS157823	Bangladesh	Human	2009	PG1
ERS157822	ERS157822	Bangladesh	Human	2009	PG1
ERS157821	ERS157821	Bangladesh	Human	2003	PG1
ERS157773	ERS157773	Bangladesh	Human	2003	PG1
ERS033345	ERS033345	Pakistan	Human	2002	PG2
ERS033346	ERS033346	Pakistan	Human	2002	PG2
ERS033348	ERS033348	Pakistan	Human	2002	PG2
ERS157671	ERS157671	Bangladesh	Human	2010	PG2
ERS157672	ERS157672	Bangladesh	Human	2010	PG2
ERS157673	ERS157673	Bangladesh	Human	1999	PG2
ERS157758	ERS157758	Bangladesh	Human	1999	PG2
ERS157674	ERS157674	Bangladesh	Human	1999	PG2
ERS157675	ERS157675	Bangladesh	Human	2009	PG2
ERS157676	ERS157676	Bangladesh	Human	2009	PG2
ERS157677	ERS157677	Bangladesh	Human	2009	PG2
ERS157678	ERS157678	Bangladesh	Human	2009	PG2
ERS157679	ERS157679	Bangladesh	Human	2009	PG2
ERS157680	ERS157680	Bangladesh	Human	2009	PG2
ERS157682	ERS157682	Bangladesh	Human	2009	PG2
ERS157683	ERS157683	Bangladesh	Human	2009	PG2
ERS157684	ERS157684	Bangladesh	Human	2009	PG2
ERS033344	ERS033344	Pakistan	Human	2002	PG3
ERS157788	ERS157788	Bangladesh	Human	1999	PG3
ERS033389	ERS033389	Pakistan	Human	2002	PG3
ERS033347	ERS033347	Pakistan	Human	2002	PG3
ERS157759	ERS157759	Bangladesh	Human	1999	PG3
ERR127046	ERR127046	Unknown	Human	Unknown	PG4
ERS033339	ERS033339	India	Human	1998	PG5
ERS157690	ERS157690	Bangladesh	Human	2009	PG5
ERS033340	ERS033340	India	Human	2000	PG6
ERS157771	ERS157771	Bangladesh	Human	1998	PG6
ERS157764	ERS157764	Bangladesh	Human	2009	PG6
ERS157756	ERS157756	Bangladesh	Human	2003	PG6
ERS157766	ERS157766	Bangladesh	Human	2003	PG6
ERS157757	ERS157757	Bangladesh	Human	2003	PG6
ERS157761	ERS157761	Bangladesh	Human	2003	PG6
ERS157762	ERS157762	Bangladesh	Human	2003	PG6
ERS157774	ERS157774	Bangladesh	Human	2003	PG6
ERS157691	ERS157691	Bangladesh	Human	2000	PG6
ERS157760	ERS157760	Bangladesh	Human	1999	PG6
ERS157753	ERS157753	Bangladesh	Human	2004	PG6
ERS157751	ERS157751	Bangladesh	Human	2005	PG6
ERS157769	ERS157769	Bangladesh	Human	2007	PG6
ERS157765	ERS157765	Bangladesh	Human	2009	PG6
ERS157772	ERS157772	Bangladesh	Human	2009	PG6
ERS157763	ERS157763	Bangladesh	Human	2009	PG6
ERS157755	ERS157755	Bangladesh	Human	2004	PG6
ERR048317	ERR048317	Unknown	Human	Unknown	PG7
ERS033385	ERS033385	India	Human	1998	PG7
ERS157692	ERS157692	Bangladesh	Human	1999	PG7
FC2947	ERR3133952	Vellore, India	Human	2011	PG6
FC2463	ERR3133948	Vellore, India	Human	2011	PG2
FC6_1999	ERR3133931	Vellore, India	Human	1999	PG1
FC2595	ERR3133919	Vellore, India	Human	1996	PG1
FC1113	ERR3133927	Vellore, India	Human	1997	PG1
FC2216	ERR3133925	Vellore, India	Human	1997	PG1
FC848	ERR3133907	Vellore, India	Human	1994	PG1
FC1834	ERR3133912	Vellore, India	Human	1995	PG1
FC637	ERR3133949	Vellore, India	Human	2011	PG1
FC1536	ERR3133911	Vellore, India	Human	1995	PG1
FC2004	ERR3133984	Vellore, India	Human	2014	PG1
FC1694	ERR3133930	Vellore, India	Human	1998	PG1
FC1277	ERR3133910	Vellore, India	Human	1995	PG1
FC2245	ERR3133921	Vellore, India	Human	1997	PG3
FC2242	ERR3133923	Vellore, India	Human	1997	PG3
FC193	ERR3133924	Vellore, India	Human	1997	PG3
FC401_95	ERR3133914	Vellore, India	Human	1995	PG3
FC1050	ERR3133926	Vellore, India	Human	1997	PG3
FC909	ERR3133903	Vellore, India	Human	1993	PG3
FC1251	ERR3133909	Vellore, India	Human	1994	PG3
FC1739	ERR3133902	Vellore, India	Human	1993	PG3
FC122	ERR3133932	Vellore, India	Human	1999	PG3
FC409	ERR3133917	Vellore, India	Human	1995	PG3
FC3513	ERR3133985	Vellore, India	Human	2014	PG3
FC3421	ERR3133989	Vellore, India	Human	2014	PG3
FC6_2010	ERR3133935	Vellore, India	Human	2010	PG3
FC1255	ERR3133947	Vellore, India	Human	2011	PG3
FC3056	ERR3133956	Vellore, India	Human	2011	PG3
FC1268	ERR3133954	Vellore, India	Human	2011	PG3
FC1049	ERR3133953	Vellore, India	Human	2011	PG3
FC13_rpt	ERR3133893	Vellore, India	Human	1990	PG3
FC1506	ERR3133950	Vellore, India	Human	2011	PG3
FC3017	ERR3133957	Vellore, India	Human	2011	PG3
FC3442	ERR3133983	Vellore, India	Human	2014	PG3
FC2007	ERR3133933	Vellore, India	Human	2010	PG3
FC2094	ERR3133987	Vellore, India	Human	2014	PG3
FC3063	ERR3133944	Vellore, India	Human	2010	PG3
FC108	ERR3133936	Vellore, India	Human	2010	PG3
FC1461	ERR3133990	Vellore, India	Human	2014	PG3
FC1488	ERR3133982	Vellore, India	Human	2014	PG3
FC2917	ERR3133958	Vellore, India	Human	2012	PG3
FC1570	ERR3133992	Vellore, India	Human	2014	PG3
FC2927	ERR3133991	Vellore, India	Human	2014	PG3
FC3000	ERR3133945	Vellore, India	Human	2010	PG3
